# Supplementary material for: Detection of Alcanivorax spp., Cycloclasticus spp., and Methanomicrobiales in water column and sediment samples in the Gulf of Mexico by qPCR
Source: Environ Sci Pollut Res Int. 2019 Nov 3;26(34):35131–9. doi: 10.1007/s11356-019-06551-7 (PMC6900280; doi:10.1007/s11356-019-06551-7)
Supplement: Supplementary file 1 — (XLSX 48 kb) [file 11356_2019_6551_MOESM1_ESM.xlsx]

## Sheet: Hoja1
Supplementary Information
Detection of hydrocarbon-degrading bacteria in water column and sediment samples from the Gulf of Mexico by qPCR
Environmental Science and Pollution Research
Edna L. Hernández-López 1, J. Gasperin Bulbarela 1, Johanna Bernáldez 1, Alexei Licea 1, A. Guerrero 1 and M. L. Lizárraga-Partida 1*.
1. Centro de Investigación Científica y de Educación Superior de Ensenada, Baja California Carretera Ensenada-Tijuana 3918, zona Playitas, Ensenada, Baja California, 22860, México.
Corresponding author : Prof. Marcial Leonardo Lizárraga-Partida, lizarra@cicese.mx ,Centro de Investigación Científica y de Educación Superior de Ensenada, Baja California Carretera Ensenada-Tijuana 3918, zona Playitas, Ensenada, Baja California, 22860, México. +52-646-175-05-00.
Table S1 The table indicates what type of samples were taken in each of the locations in the different cruises
Location	XIX-04		XIX-05		XIX-06
	WATER	SEDIMENT	WATER	SEDIMENT	WATER	SEDIMENT
A1	*	*	*	*	*
A2	*		*		*
A3	*		*	*
A4	*		*
A5	*	*	*	*
A6	*		*
A7	*	*	*
A8	*		*	*
A9	*		*
A10	*		*		*
B11	*		*	*	*
B12	*		*		*	*
B13	*		*		*
B14	*	*	*		*
B15	*		*	*	*
B16	*		*		*
B17	*		*		*
B18	*	*	*	*	*	*
B19	*
C20	*		*		*
C21	*		*		*
C22	*	*	*	*	*	*
C23	*		*		*
C24	*				*
C25	*				*
D26	*		*		*	*
D27	*		*		*	*
D28	*		*		*
D29	*		*		*
D30	*		*		*
E31	*	*
E32	*				*
E33	*				*	*
E34	*	*			*
E35	*				*
F36	*				*
F37	*		*		*
F38	*		*		*
F39	*		*		*
G40	*	*			*
G41	*
G42	*				*
G43	*				*
G44	*	*	*	*	*	*
H45	*	*
H46	*				*
H47	*	*			*
H48	*		*		*	*
Y1	*
Y2	*				*
Y3	*				*
Y4	*
Y6					*
Y7					*
